# Supplementary material for: The Roles of the 5′ and 3′ Untranslated Regions in Human Astrovirus Replication
Source: Viruses. 2023 Jun 20;15(6):1402. doi: 10.3390/v15061402 (PMC10302652; doi:10.3390/v15061402)
Supplement: Supplementary file 1 [file viruses-15-01402-s001.zip]

Archive with 1 entries (1 files):
- viruses-2404800-supplementary.pdf
